# Supplementary material for: Nuclear Localization of PTTG1 Promotes Migration and Invasion of Seminoma Tumor through Activation of MMP-2
Source: Cancers (Basel). 2021 Jan 8;13(2):212. doi: 10.3390/cancers13020212 (PMC7826632; doi:10.3390/cancers13020212)
Supplement: Supplementary file 1 [file cancers-13-00212-s001.zip]

Archive with 2 entries (2 files):
- Figure S2.TIF
- Figure S1.TIF
